# Supplementary material for: 1H-Pyrrole-2-carboxylic acid
Source: Acta Crystallogr Sect E Struct Rep Online. 2009 Apr 25;65(Pt 5):o1121. doi: 10.1107/S1600536809014044 (PMC2977796; doi:10.1107/S1600536809014044)
Supplement: Supplementary file 2 [file e-65-o1121-Isup2.hkl]

# 
# h,k,l, Fc-squared, Fo-squared, sigma(Fo-squared) and status flag 
# 
data_I
_shelx_title ' 01082m in C2/c' 
_shelx_refln_list_code          4 
_shelx_F_calc_maximum      240.52 
_exptl_crystal_F_000       464.00 
_reflns_d_resolution_high  0.8107 
 
loop_ 
 _symmetry_equiv_pos_as_xyz 
 'x, y, z' 
 '-x, y, -z+1/2' 
 'x+1/2, y+1/2, z' 
 '-x+1/2, y+1/2, -z+1/2' 
 '-x, -y, -z' 
 'x, -y, z-1/2' 
 '-x+1/2, -y+1/2, -z' 
 'x+1/2, -y+1/2, z-1/2' 
 
_cell_length_a    14.0802 
_cell_length_b     5.0364 
_cell_length_c    14.6126 
_cell_angle_alpha  90.000 
_cell_angle_beta   98.969 
_cell_angle_gamma  90.000 
 
_shelx_F_squared_multiplier     1.000 
 
loop_ 
 _refln_index_h 
 _refln_index_k 
 _refln_index_l 
 _refln_F_squared_calc 
 _refln_F_squared_meas 
 _refln_F_squared_sigma 
 _refln_observed_status 
   2   0   0     6964.29     7294.75    141.99 o 
   4   0   0     8464.94     9177.50    176.00 o 
   6   0   0     2482.30     2688.66     52.51 o 
   8   0   0     2175.51     2786.36     54.96 o 
  10   0   0      114.82       76.96      3.79 o 
  12   0   0       61.94       55.93      3.58 o 
  14   0   0        0.04        0.51      2.15 o 
  16   0   0      526.64      601.38     16.65 o 
   1   1   0      165.75       92.15      1.17 o 
   5   1   0      828.32      744.12     11.16 o 
   7   1   0     1297.47     1506.69     21.72 o 
   9   1   0      608.64      598.69     10.02 o 
  11   1   0     2825.84     2875.70     40.90 o 
  13   1   0      570.15      533.71     10.07 o 
  15   1   0       60.87       64.17      3.14 o 
   0   2   0      200.73       76.96      1.52 o 
   2   2   0     1290.10     1069.57     12.15 o 
   4   2   0       11.35       -0.73      0.49 o 
   6   2   0     2024.67     1804.99     36.58 o 
   8   2   0      125.72      224.16      4.81 o 
  10   2   0      123.04      126.87      3.64 o 
  12   2   0        3.30        6.25      1.66 o 
  14   2   0      216.21      217.36      5.76 o 
  16   2   0        8.84       19.67      6.28 o 
   1   3   0     1035.43     1370.38     13.30 o 
   3   3   0     2633.25     3139.40     30.62 o 
   5   3   0      200.27      204.02      2.93 o 
   7   3   0       86.69       51.82      1.81 o 
   9   3   0      459.57      507.02     13.49 o 
  11   3   0      553.98      470.10     71.88 o 
  13   3   0       17.20       12.18      3.08 o 
  15   3   0        0.38        0.17      3.16 o 
   0   4   0      570.19      253.04      7.38 o 
   2   4   0      405.62      474.44      6.80 o 
   4   4   0       51.93       72.42      2.12 o 
   6   4   0      198.73      195.75      3.82 o 
   8   4   0     2509.76     2620.86     29.99 o 
  10   4   0      125.27      108.68      3.61 o 
  12   4   0      157.60      198.25      8.51 o 
   1   5   0       22.38       16.21      2.17 o 
   3   5   0      120.26      116.66      3.67 o 
   5   5   0      228.78      233.58      5.58 o 
   7   5   0       23.63       29.31      5.77 o 
   9   5   0      115.86      131.01      4.38 o 
   2   6   0      262.21      304.50      9.78 o 
   4   6   0       39.45       38.31      3.54 o 
 -17   1   1       34.45       57.13      3.31 o 
 -15   1   1      105.31      108.23      3.96 o 
 -13   1   1       29.50       28.83      2.30 o 
 -11   1   1     1611.00     1548.70     32.07 o 
  -9   1   1      227.53      289.44      5.70 o 
  -7   1   1      139.68       91.00      3.50 o 
  -5   1   1     1675.31     1381.44     60.92 o 
  -3   1   1      519.55     1035.91     14.59 o 
  -1   1   1     5283.67     5372.99     59.39 o 
   1   1   1      941.65      778.07      7.43 o 
   3   1   1     1779.98     1472.96     20.61 o 
   5   1   1     5544.03     5944.21     80.33 o 
   7   1   1      896.53     1112.81     38.02 o 
   9   1   1      998.21      897.40     14.15 o 
  11   1   1      257.86      206.82      5.03 o 
  13   1   1      195.40      225.03      5.71 o 
  15   1   1      141.24      149.49      5.65 o 
 -16   2   1       43.64       45.80      3.02 o 
 -14   2   1      680.92      616.96     11.51 o 
 -12   2   1      897.70      832.49     13.93 o 
 -10   2   1       26.81       28.13      1.82 o 
  -8   2   1       84.10       73.54      2.51 o 
  -6   2   1     1492.83     1780.57     68.63 o 
  -4   2   1     1194.86     1539.69     17.60 o 
  -2   2   1      978.80     1151.11     11.56 o 
   0   2   1      203.58      282.56      2.86 o 
   2   2   1       50.72       89.76      2.30 o 
   4   2   1      966.36     1204.39     19.71 o 
   6   2   1      583.70      656.64     10.47 o 
   8   2   1       24.50       36.21      1.87 o 
  10   2   1       48.05       42.61      2.25 o 
  12   2   1      173.70      158.12      4.52 o 
  14   2   1       24.13       24.38      6.36 o 
  16   2   1       16.28       34.25      3.46 o 
 -15   3   1       24.76       19.13      4.34 o 
 -13   3   1        3.54        4.43      2.91 o 
 -11   3   1       45.48       42.06      3.50 o 
  -9   3   1      943.08      880.05     11.50 o 
  -7   3   1      501.36      482.97      5.79 o 
  -5   3   1      936.42      907.16      9.50 o 
  -3   3   1      293.83      214.48      2.88 o 
  -1   3   1      585.47      628.45      5.97 o 
   1   3   1      110.34       42.70      1.34 o 
   3   3   1      464.46      383.86      4.48 o 
   5   3   1        1.26        0.29      0.61 o 
   7   3   1       47.74       26.85      1.32 o 
   9   3   1       96.72       66.27      2.08 o 
  11   3   1        0.27        1.72      2.28 o 
  13   3   1        0.04        0.38      1.74 o 
 -12   4   1       25.25       25.83      2.38 o 
 -10   4   1        1.01        2.25      1.61 o 
  -8   4   1       15.67        7.51      1.74 o 
  -6   4   1      194.94      207.85      3.94 o 
  -4   4   1      460.11      430.22      6.31 o 
  -2   4   1      215.18      183.31      3.42 o 
   0   4   1      349.27      337.76      4.48 o 
   2   4   1      592.83      472.27      6.61 o 
   4   4   1      504.62      562.14     11.65 o 
   6   4   1      122.25       93.70      3.04 o 
   8   4   1      365.32      439.60      9.46 o 
  10   4   1        1.52        2.14      1.88 o 
  12   4   1      145.71      151.09      7.33 o 
  -9   5   1        1.60        1.10      1.91 o 
  -7   5   1       28.85       25.52      3.48 o 
  -5   5   1      121.67       95.66      3.46 o 
  -3   5   1     1606.30     1845.57     26.63 o 
  -1   5   1       66.82       73.67      3.20 o 
   1   5   1      190.20      227.85      3.75 o 
   3   5   1      325.93      387.72      7.67 o 
   5   5   1      331.30      313.20      7.06 o 
   7   5   1        5.81        4.43      1.80 o 
   9   5   1        5.86        0.70      1.99 o 
  -4   6   1       39.88       37.37      2.68 o 
  -2   6   1       87.83       67.57      3.25 o 
   0   6   1        0.49       -2.49      2.36 o 
   2   6   1        6.61        1.73      2.57 o 
   4   6   1        3.58       -0.63      2.53 o 
 -16   0   2      685.70      745.27     19.26 o 
 -14   0   2      248.17      287.39      9.31 o 
 -12   0   2     1354.94     1209.51     26.55 o 
 -10   0   2        5.34        0.67      1.48 o 
  -8   0   2        4.82        2.19      1.22 o 
  -6   0   2       82.03       74.64      2.91 o 
  -4   0   2      147.24       85.72      2.57 o 
  -2   0   2      126.61      119.39      2.02 o 
   0   0   2     3385.22     3365.05     97.04 o 
   2   0   2     1777.60     1834.91     35.87 o 
   4   0   2     9018.92     9276.71    176.76 o 
   6   0   2      367.54      568.51     12.81 o 
   8   0   2      132.17       82.02      3.62 o 
  10   0   2       75.35       67.98      3.75 o 
  12   0   2     1015.23     1010.91     23.31 o 
  14   0   2       17.54       21.62      3.54 o 
  16   0   2       20.61       33.17      3.84 o 
 -17   1   2       13.65       17.98      5.12 o 
 -15   1   2      119.23      105.92      3.80 o 
 -13   1   2       11.13        6.76      1.61 o 
 -11   1   2        0.26        0.28      1.22 o 
  -9   1   2       21.52       29.99      1.62 o 
  -7   1   2     1114.96     1324.15     19.13 o 
  -5   1   2     3800.53     4011.37     66.86 o 
  -3   1   2       30.71        5.78      0.45 o 
  -1   1   2    10432.49     9518.03    102.38 o 
   1   1   2     2190.60     2338.73     21.98 o 
   3   1   2     1388.33     1322.41     14.69 o 
   5   1   2       81.54       98.77      2.49 o 
   7   1   2      178.01      165.04      3.78 o 
   9   1   2      226.71      203.23      4.68 o 
  11   1   2      265.02      305.22      6.52 o 
  13   1   2      227.19      189.55      5.20 o 
  15   1   2      254.63      262.61     10.14 o 
 -16   2   2       26.55       20.99      4.13 o 
 -14   2   2        0.35       -0.06      1.76 o 
 -12   2   2      344.90      338.67      7.06 o 
 -10   2   2      293.94      266.27      5.61 o 
  -8   2   2      572.96      425.46     10.92 o 
  -6   2   2       10.94        0.12      0.62 o 
  -4   2   2       44.18       20.81      0.86 o 
  -2   2   2     4199.67     4004.60     50.71 o 
   0   2   2      723.12      556.82      5.15 o 
   2   2   2      198.99      153.97      4.37 o 
   4   2   2       32.61        0.66      0.55 o 
   6   2   2     2725.95     2638.67     35.12 o 
   8   2   2       13.31        7.69      1.38 o 
  10   2   2      696.36      698.45     12.13 o 
  12   2   2       32.05       19.34      6.45 o 
  14   2   2        1.64        1.74      1.83 o 
 -15   3   2        0.34        2.60      2.04 o 
 -13   3   2       85.42       71.74      3.65 o 
 -11   3   2       20.72       32.27      2.11 o 
  -9   3   2      393.53      405.24      6.26 o 
  -7   3   2      255.15      316.96      4.91 o 
  -5   3   2        6.20        2.94      0.88 o 
  -3   3   2       42.89       23.88      0.90 o 
  -1   3   2       29.96       14.34      0.70 o 
   1   3   2      298.07      332.54      3.57 o 
   3   3   2       40.59       58.62      1.61 o 
   5   3   2      342.54      441.39      6.17 o 
   7   3   2      974.47      994.73     12.27 o 
   9   3   2       60.52       42.49      1.85 o 
  11   3   2       15.84       11.43      2.04 o 
  13   3   2      189.94      215.29      5.86 o 
 -12   4   2        6.26        4.60      2.02 o 
 -10   4   2       16.71       10.09      2.04 o 
  -8   4   2      661.51      674.23     17.89 o 
  -6   4   2      151.44      132.97      3.74 o 
  -4   4   2     1058.26     1130.59     16.98 o 
  -2   4   2        1.19        0.58      0.89 o 
   0   4   2       45.91       43.06      1.37 o 
   2   4   2        1.88        7.16      1.32 o 
   4   4   2      178.16      162.93      3.29 o 
   6   4   2       61.42       67.89      2.16 o 
   8   4   2        0.42        1.55      1.24 o 
  10   4   2        0.39       -1.04      1.79 o 
  12   4   2      242.55      296.07      7.49 o 
  -9   5   2       41.08       13.82      3.88 o 
  -7   5   2       56.21       48.16      2.73 o 
  -5   5   2      173.22      172.93      4.73 o 
  -3   5   2      102.69       94.94      3.39 o 
  -1   5   2       71.03       67.08      2.81 o 
   1   5   2      175.16      155.67      3.51 o 
   3   5   2      766.08      757.35     10.32 o 
   5   5   2        8.48        7.68      1.93 o 
   7   5   2      315.17      286.43      6.60 o 
   9   5   2       42.11       43.12      4.55 o 
  -4   6   2       61.07       39.58      2.74 o 
  -2   6   2      108.45      140.04      6.03 o 
   0   6   2        9.56       19.13      2.76 o 
 -17   1   3        1.03        1.60      2.99 o 
 -15   1   3       57.83       51.65      3.77 o 
 -13   1   3      347.54      337.64      9.38 o 
 -11   1   3      134.66      124.81      3.53 o 
  -9   1   3      434.75      536.30     13.34 o 
  -7   1   3     5978.46     5901.69    137.14 o 
  -5   1   3      507.20      365.27      4.82 o 
  -3   1   3      115.27       90.91      1.30 o 
  -1   1   3    17117.50    15612.96    170.15 o 
   1   1   3      660.83     1254.13     12.18 o 
   3   1   3       43.55       93.75      2.50 o 
   5   1   3       92.12      120.66      3.50 o 
   7   1   3      347.34      499.42      8.54 o 
   9   1   3     1570.17     1487.08     31.44 o 
  11   1   3      358.39      286.96      6.36 o 
  13   1   3      561.68      542.51     10.52 o 
  15   1   3      209.54      265.99      6.96 o 
 -16   2   3       28.53       31.44      4.72 o 
 -14   2   3       13.75        9.15      3.20 o 
 -12   2   3      312.78      334.12      6.97 o 
 -10   2   3       71.11       65.02      1.98 o 
  -8   2   3      109.67      115.23      2.47 o 
  -6   2   3       15.81        1.79      0.67 o 
  -4   2   3      127.81      123.65      2.15 o 
  -2   2   3       49.63       59.74      1.10 o 
   0   2   3      448.42      524.43      9.82 o 
   2   2   3     2332.92     2856.38     30.04 o 
   4   2   3      938.27     1156.29     13.32 o 
   6   2   3        0.18        0.20      0.91 o 
   8   2   3      451.47      444.57      8.24 o 
  10   2   3     1824.30     1861.43     27.82 o 
  12   2   3      688.10      643.35     11.82 o 
  14   2   3       38.88       37.70      2.63 o 
 -15   3   3       25.73       35.95      3.12 o 
 -13   3   3       31.49       17.64      4.51 o 
 -11   3   3       43.76       28.54      2.42 o 
  -9   3   3        3.44        1.52      1.37 o 
  -7   3   3        1.07        3.96      1.31 o 
  -5   3   3      814.00      680.36      9.47 o 
  -3   3   3       22.12       37.58      1.08 o 
  -1   3   3      145.83      233.77      3.07 o 
   1   3   3     1142.58     1040.73      9.42 o 
   3   3   3      916.72     1006.47     10.15 o 
   5   3   3        2.77        0.00      0.78 o 
   7   3   3     1606.94     1509.09     17.76 o 
   9   3   3        9.95        5.38      1.59 o 
  11   3   3      181.22      151.45      4.68 o 
  13   3   3       21.75       39.66      4.05 o 
 -12   4   3        6.18       11.83      2.20 o 
 -10   4   3      327.16      368.09      7.64 o 
  -8   4   3       32.87       37.82      2.28 o 
  -6   4   3      458.73      475.33      8.66 o 
  -4   4   3      479.70      419.11      7.83 o 
  -2   4   3      294.07      338.14      6.58 o 
   0   4   3       87.26       55.31      1.77 o 
   2   4   3     1205.76     1192.60     12.38 o 
   4   4   3      257.66      243.95      5.15 o 
   6   4   3      190.04      167.20      3.49 o 
   8   4   3        6.93        4.88      1.92 o 
  10   4   3      173.16      158.26      4.98 o 
  12   4   3       57.59       69.86      3.56 o 
  -9   5   3      335.64      427.19      8.90 o 
  -7   5   3      319.73      282.95      6.64 o 
  -5   5   3      100.20      134.35      4.20 o 
  -3   5   3       42.48       35.88      2.26 o 
  -1   5   3      185.39      175.48      4.67 o 
   1   5   3     1769.12     2007.72     28.83 o 
   3   5   3       30.68       13.41      4.19 o 
   5   5   3      127.99      146.08      4.26 o 
   7   5   3      124.22      161.76      5.02 o 
   9   5   3       65.28       42.15      4.38 o 
  -2   6   3        2.34        3.59      2.89 o 
   0   6   3       15.00       27.28      4.80 o 
   2   6   3       22.64       17.28      3.92 o 
 -16   0   4       19.50       28.83      3.29 o 
 -14   0   4      270.36      269.27      8.72 o 
 -12   0   4     2775.98     2592.74     52.43 o 
 -10   0   4     1301.33     1500.35     31.15 o 
  -8   0   4        0.41       -0.21      1.05 o 
  -6   0   4     2009.33     2282.71     31.27 o 
  -4   0   4      125.30      317.61      5.08 o 
  -2   0   4    57851.65    41793.30    555.34 o 
   0   0   4     4547.87     4967.44     70.91 o 
   2   0   4     7323.99     7439.11     99.14 o 
   4   0   4     8394.79     8127.35    154.68 o 
   6   0   4     3822.79     4875.78     94.15 o 
   8   0   4     1215.05     1279.26     27.27 o 
  10   0   4     1383.31     1470.52     31.61 o 
  12   0   4       70.16       53.57      3.96 o 
  14   0   4      337.89      357.95     11.51 o 
  16   0   4       19.08       42.15      4.38 o 
 -17   1   4      249.58      263.08      9.82 o 
 -15   1   4       76.90       61.09      2.95 o 
 -13   1   4     1601.67     1567.63     23.73 o 
 -11   1   4      210.33      214.34      4.88 o 
  -9   1   4      703.65      743.91      9.58 o 
  -7   1   4       16.05       37.48      1.24 o 
  -5   1   4     1383.13     1763.18     19.96 o 
  -3   1   4     3766.36     4277.06     52.35 o 
  -1   1   4    13894.14    13297.11    144.65 o 
   1   1   4      841.69      819.07      7.69 o 
   3   1   4      531.54      419.73      5.24 o 
   5   1   4      392.63      415.62      5.31 o 
   7   1   4      198.09      138.45      3.56 o 
   9   1   4      907.41      971.76     15.64 o 
  11   1   4      488.40      462.39      9.01 o 
  13   1   4       53.67       41.49      2.59 o 
  15   1   4       29.38       43.93      3.14 o 
 -16   2   4      113.30      129.69      4.60 o 
 -14   2   4      106.26       94.94      4.66 o 
 -12   2   4       82.64       71.27      2.92 o 
 -10   2   4        0.05        2.23      1.06 o 
  -8   2   4      599.72      604.31      8.02 o 
  -6   2   4     1118.65     1269.85     14.91 o 
  -4   2   4        2.31       64.07      1.19 o 
  -2   2   4      600.68      521.46      7.93 o 
   0   2   4     1110.88     1313.80     11.43 o 
   2   2   4     1614.76     1408.66     12.19 o 
   4   2   4     1049.77      815.83      9.71 o 
   6   2   4       92.19      123.11      2.39 o 
   8   2   4        5.56        0.38      1.22 o 
  10   2   4      344.56      339.24      7.27 o 
  12   2   4        0.19        0.37      1.56 o 
  14   2   4        8.32        2.48      2.06 o 
 -15   3   4       58.28       51.57      3.10 o 
 -13   3   4      436.88      445.61      9.20 o 
 -11   3   4        0.14        0.66      1.59 o 
  -9   3   4     1203.01     1142.17     17.68 o 
  -7   3   4        3.71        4.91      1.37 o 
  -5   3   4     1744.22     1909.80     29.46 o 
  -3   3   4       52.96       91.74      1.70 o 
  -1   3   4     1046.26     1241.59     13.15 o 
   1   3   4      383.27      553.02      6.17 o 
   3   3   4       24.13       18.24      0.83 o 
   5   3   4      549.29      588.02      9.40 o 
   7   3   4     1834.35     1897.61     27.91 o 
   9   3   4      426.20      423.15      8.48 o 
  11   3   4      140.24      133.10      4.41 o 
  13   3   4       11.51        2.78      2.23 o 
 -12   4   4       81.69       64.27      4.93 o 
 -10   4   4     1035.31     1123.96     43.81 o 
  -8   4   4      247.51      229.47      5.53 o 
  -6   4   4       45.72       36.03      3.33 o 
  -4   4   4     1609.99     1806.05     25.80 o 
  -2   4   4      601.11      666.18     11.02 o 
   0   4   4       17.22        6.95      1.41 o 
   2   4   4      237.76      259.93      3.77 o 
   4   4   4        7.72       11.60      1.87 o 
   6   4   4     1145.38     1142.08     14.20 o 
   8   4   4       85.86       73.06      4.19 o 
  10   4   4      278.16      352.14      8.02 o 
  -9   5   4      117.29      106.94      4.04 o 
  -7   5   4        5.43        5.89      3.98 o 
  -5   5   4       52.07       50.84      2.69 o 
  -3   5   4       35.08       31.41      2.16 o 
  -1   5   4        0.48        0.83      1.54 o 
   1   5   4        8.25        7.92      1.89 o 
   3   5   4      123.22      127.51      4.10 o 
   5   5   4      242.39      252.40      5.89 o 
   7   5   4        0.00       -3.54      2.82 o 
  -2   6   4       38.74       22.35      2.85 o 
   0   6   4       15.21        2.21      2.05 o 
 -17   1   5        1.30       -1.88      2.74 o 
 -15   1   5       13.18        5.79      2.00 o 
 -13   1   5      423.03      426.44      6.80 o 
 -11   1   5       20.41       21.51      1.44 o 
  -9   1   5      106.69       63.90      1.84 o 
  -7   1   5     1711.40     1502.11     15.06 o 
  -5   1   5      157.80      218.17      3.16 o 
  -3   1   5      129.59       98.63      1.83 o 
  -1   1   5     1639.04     1466.55     14.33 o 
   1   1   5      609.01      444.61      5.60 o 
   3   1   5       58.94       69.82      1.45 o 
   5   1   5      590.66      574.22      9.39 o 
   7   1   5      492.34      399.94      7.42 o 
   9   1   5       48.76       26.31      1.88 o 
  11   1   5      287.78      321.93      7.05 o 
  13   1   5      152.38      163.05      4.97 o 
  15   1   5        6.94        3.71      2.21 o 
 -16   2   5      182.66      177.08      5.52 o 
 -14   2   5      219.14      211.44      5.72 o 
 -12   2   5      118.54      118.02      3.87 o 
 -10   2   5      179.27      182.40      4.59 o 
  -8   2   5      258.40      286.52      4.59 o 
  -6   2   5      138.13      171.20      2.47 o 
  -4   2   5     1018.05     1116.55     13.07 o 
  -2   2   5       19.01       34.94      2.00 o 
   0   2   5      690.18      752.05      6.87 o 
   2   2   5     1036.78     1123.12     13.29 o 
   4   2   5     1218.34     1347.97     11.85 o 
   6   2   5      409.83      435.18      7.89 o 
   8   2   5       53.33       53.79      2.43 o 
  10   2   5      346.77      333.62      7.28 o 
  12   2   5        6.88        0.25      2.49 o 
  14   2   5      124.80      114.78      6.81 o 
 -15   3   5       55.49       68.83      3.62 o 
 -13   3   5       40.09       47.30      2.80 o 
 -11   3   5      104.68       89.70      3.33 o 
  -9   3   5      768.13      743.24     12.41 o 
  -7   3   5      253.87      208.52      4.73 o 
  -5   3   5      106.59      117.02      3.20 o 
  -3   3   5      411.73      384.24      5.52 o 
  -1   3   5       22.57        1.67      0.76 o 
   1   3   5        3.93        5.40      0.77 o 
   3   3   5      119.33      198.26      2.61 o 
   5   3   5      188.30      153.23      5.37 o 
   7   3   5      255.42      241.12      5.54 o 
   9   3   5        1.03        0.93      1.58 o 
  11   3   5       78.10       85.37      3.62 o 
  13   3   5       11.48        4.61      2.35 o 
 -12   4   5       13.42        9.06      3.33 o 
 -10   4   5       64.63       85.94      5.27 o 
  -8   4   5      147.37      147.76      4.31 o 
  -6   4   5       19.90       12.90      1.83 o 
  -4   4   5      207.93      222.42      5.18 o 
  -2   4   5       97.10       82.83      2.94 o 
   0   4   5      389.18      322.83      6.42 o 
   2   4   5      316.06      291.99      6.02 o 
   4   4   5       99.88       67.51      2.11 o 
   6   4   5      171.17      165.53     18.59 o 
   8   4   5        0.23        0.74      1.87 o 
  10   4   5      101.31       99.58      4.01 o 
  -9   5   5        1.18        1.72      2.09 o 
  -7   5   5      126.31       99.16      3.82 o 
  -5   5   5      406.84      482.76     11.36 o 
  -3   5   5        1.48        3.19      1.63 o 
  -1   5   5      174.84      239.07      5.79 o 
   1   5   5      291.17      346.78      7.30 o 
   3   5   5      222.67      231.44      5.76 o 
   5   5   5       91.64      119.86      6.11 o 
   7   5   5       21.19        4.97      3.20 o 
 -16   0   6        0.69        3.46      2.91 o 
 -14   0   6      887.40      841.71     14.17 o 
 -12   0   6        1.37        3.04      1.44 o 
 -10   0   6       20.88       22.38      1.62 o 
  -8   0   6     1884.71     1888.61     34.37 o 
  -6   0   6      879.06     1087.87     15.68 o 
  -4   0   6       91.83       68.18     11.46 o 
  -2   0   6     3904.95     4189.08     56.05 o 
   0   0   6       32.40       14.41      0.84 o 
   2   0   6     5002.06     4874.23     65.21 o 
   4   0   6        0.56        8.89      1.13 o 
   6   0   6       45.68       46.53      2.99 o 
   8   0   6      965.74      977.15     22.00 o 
  10   0   6      648.93      550.01     14.41 o 
  12   0   6      672.55      628.14     16.69 o 
  14   0   6        0.78        1.10      2.74 o 
 -15   1   6       98.28       91.14      2.95 o 
 -13   1   6      202.05      197.55      4.18 o 
 -11   1   6       65.16       72.93      1.91 o 
  -9   1   6      145.52      158.38      2.65 o 
  -7   1   6      634.92      728.18      7.87 o 
  -5   1   6      172.46      129.11      3.12 o 
  -3   1   6      655.44      657.17     11.07 o 
  -1   1   6     1586.69     1640.96     18.48 o 
   1   1   6      131.31      188.41      2.16 o 
   3   1   6      981.65     1082.66     10.81 o 
   5   1   6     1535.04     1644.11     23.80 o 
   7   1   6        0.00       -0.42      1.18 o 
   9   1   6      362.16      386.80     12.85 o 
  11   1   6        5.38        1.48      1.53 o 
  13   1   6      136.16      142.78      4.72 o 
  15   1   6       25.50       35.94      3.51 o 
 -16   2   6       34.50       37.75      2.42 o 
 -14   2   6        1.78        1.91      1.58 o 
 -12   2   6      136.03      129.52      3.29 o 
 -10   2   6       29.94       25.30      1.88 o 
  -8   2   6        9.29        6.45      1.26 o 
  -6   2   6      664.09      583.13     19.36 o 
  -4   2   6     1158.93     1102.71     13.03 o 
  -2   2   6      703.65      816.26     10.46 o 
   0   2   6       15.18        0.52      0.41 o 
   2   2   6      143.34       71.94      1.48 o 
   4   2   6     1744.51     1816.72     17.86 o 
   6   2   6      769.82      700.90     11.62 o 
   8   2   6      186.23      176.59      4.60 o 
  10   2   6        3.21        5.52      1.90 o 
  12   2   6        1.71        3.30      1.90 o 
  14   2   6       17.02       18.89      3.77 o 
 -13   3   6       67.24       82.62      3.63 o 
 -11   3   6        0.01       -1.46      1.54 o 
  -9   3   6       30.34       34.89      2.09 o 
  -7   3   6      256.02      238.89      5.24 o 
  -5   3   6      727.63      702.12     11.41 o 
  -3   3   6       59.09       66.41      1.86 o 
  -1   3   6      107.99      103.30      2.31 o 
   1   3   6       19.04        4.79      1.14 o 
   3   3   6       92.92      115.33      2.18 o 
   5   3   6      150.82      154.78      5.71 o 
   7   3   6      142.08      120.62      3.76 o 
   9   3   6      347.03      340.67      7.48 o 
  11   3   6      646.27      696.93     16.63 o 
 -12   4   6       11.81       26.64      4.55 o 
 -10   4   6      390.94      391.92     12.31 o 
  -8   4   6        8.25        4.30      1.64 o 
  -6   4   6     1067.93     1177.31     18.19 o 
  -4   4   6        0.20        0.43      1.34 o 
  -2   4   6       43.01       47.38      2.33 o 
   0   4   6      842.85      794.37     12.80 o 
   2   4   6        0.37        0.12      1.28 o 
   4   4   6      154.24      137.49      3.94 o 
   6   4   6       69.23       69.58      4.51 o 
   8   4   6       25.77       35.89      2.59 o 
  10   4   6       18.94       16.48      2.67 o 
  -9   5   6        0.75        1.01      2.16 o 
  -7   5   6        0.18        1.62      1.74 o 
  -5   5   6        0.00        1.12      1.76 o 
  -3   5   6      163.59      149.43      4.55 o 
  -1   5   6        2.98        1.83      1.55 o 
   1   5   6      619.89      581.19     10.57 o 
   3   5   6       55.61       42.95      3.98 o 
   5   5   6      187.86      186.29      7.88 o 
   7   5   6       75.58       72.15      5.27 o 
 -15   1   7      216.39      244.30      5.10 o 
 -13   1   7      165.47      159.93      3.78 o 
 -11   1   7      179.72      195.61      3.94 o 
  -9   1   7     1235.80     1237.22     15.06 o 
  -7   1   7       41.29       15.58      1.07 o 
  -5   1   7        0.00        4.80      0.69 o 
  -3   1   7     6960.82     6934.80     92.46 o 
  -1   1   7       81.40      125.59      2.30 o 
   1   1   7     1345.73     1496.52     22.06 o 
   3   1   7        4.10        1.65      0.48 o 
   5   1   7      240.33      352.22      5.36 o 
   7   1   7      131.01      124.61      4.51 o 
   9   1   7      807.75      772.91     13.36 o 
  11   1   7      847.42      829.06     14.44 o 
  13   1   7      259.78      297.80      7.35 o 
 -14   2   7      182.13      199.37      4.53 o 
 -12   2   7       47.38       50.35      2.16 o 
 -10   2   7      822.91      844.11     13.83 o 
  -8   2   7      449.02      381.28      6.56 o 
  -6   2   7      185.51      222.16      3.75 o 
  -4   2   7       68.20       81.00      2.42 o 
  -2   2   7     3708.21     3954.03     50.93 o 
   0   2   7     2062.17     2431.33     28.64 o 
   2   2   7        0.66       -0.09      0.55 o 
   4   2   7       13.79       14.88      1.58 o 
   6   2   7     1842.77     1793.14     37.68 o 
   8   2   7     1483.59     1556.77     23.73 o 
  10   2   7       63.90       67.48      3.13 o 
  12   2   7       21.81       14.04      2.58 o 
 -13   3   7       64.53       49.57      2.91 o 
 -11   3   7        7.07       10.71      3.84 o 
  -9   3   7       13.96       18.33      2.14 o 
  -7   3   7      372.28      328.15      6.69 o 
  -5   3   7      371.28      351.16      6.78 o 
  -3   3   7        1.05        0.21      0.85 o 
  -1   3   7      371.01      349.74      5.27 o 
   1   3   7      164.22      223.34      3.84 o 
   3   3   7      328.61      304.74     10.56 o 
   5   3   7      742.64      709.71      9.62 o 
   7   3   7        0.50        2.48      1.49 o 
   9   3   7      658.77      685.78     12.45 o 
  11   3   7        1.11        2.06      2.11 o 
 -12   4   7      109.00      106.59      6.28 o 
 -10   4   7        2.05       -0.67      2.70 o 
  -8   4   7      213.45      206.86      5.35 o 
  -6   4   7      123.71      120.70      3.87 o 
  -4   4   7       67.11       76.88      2.98 o 
  -2   4   7        0.04       -1.25      1.11 o 
   0   4   7     1050.95     1027.36     12.88 o 
   2   4   7      261.95      244.52      5.56 o 
   4   4   7      181.01      177.65      4.61 o 
   6   4   7       17.64       17.03      3.46 o 
   8   4   7      219.71      188.69      7.97 o 
  10   4   7        3.66       -1.35      3.08 o 
  -7   5   7        0.37       -0.25      1.81 o 
  -5   5   7        0.13        4.69      2.02 o 
  -3   5   7      143.15      111.91      5.92 o 
  -1   5   7      499.89      559.21     10.47 o 
   1   5   7        6.82        8.48      1.95 o 
   3   5   7      149.17      189.85      7.12 o 
   5   5   7      146.87      180.81      8.01 o 
 -16   0   8      304.08      276.39      9.95 o 
 -14   0   8     2897.57     3060.47     61.45 o 
 -12   0   8      486.96      481.39     12.98 o 
 -10   0   8      111.73       93.69      2.94 o 
  -8   0   8       54.61       47.12      3.08 o 
  -6   0   8       64.10      115.61      2.80 o 
  -4   0   8      959.07     1132.13     16.26 o 
  -2   0   8        0.11       12.31      1.73 o 
   0   0   8     2654.41     2550.36     34.85 o 
   2   0   8     2507.32     2129.61     51.12 o 
   4   0   8     2834.25     3113.29     42.86 o 
   6   0   8     1030.79      995.02     22.38 o 
   8   0   8     1224.19     1402.53     30.47 o 
  10   0   8      192.02      163.53      6.74 o 
  12   0   8        0.32       -2.70      2.57 o 
  14   0   8        2.37        4.80      3.62 o 
 -15   1   8      182.09      175.70      4.33 o 
 -13   1   8       15.52       11.92      3.29 o 
 -11   1   8      507.39      524.35      7.75 o 
  -9   1   8      218.76      232.18      4.12 o 
  -7   1   8     1621.87     1782.99     28.27 o 
  -5   1   8      783.96      868.50     10.71 o 
  -3   1   8     6539.40     6903.29     75.57 o 
  -1   1   8      528.15      536.40      8.36 o 
   1   1   8       27.44       22.32      2.04 o 
   3   1   8      113.30      134.81      3.04 o 
   5   1   8       42.32       24.67      1.32 o 
   7   1   8        8.83        4.66      1.42 o 
   9   1   8        0.33        0.61      1.49 o 
  11   1   8       82.74       54.88      2.92 o 
  13   1   8       52.72       52.64      3.16 o 
 -14   2   8       12.89       23.17      2.32 o 
 -12   2   8       52.26       56.04      2.24 o 
 -10   2   8       14.74       19.50      2.17 o 
  -8   2   8      612.75      604.97      9.44 o 
  -6   2   8      241.95      317.50      4.90 o 
  -4   2   8      493.38      471.36      6.43 o 
  -2   2   8        0.14        4.18      0.81 o 
   0   2   8      695.07      590.05      9.31 o 
   2   2   8      192.95      178.86      2.37 o 
   4   2   8        7.73       14.04      1.47 o 
   6   2   8      483.10      407.09     11.42 o 
   8   2   8      335.51      324.62      7.01 o 
  10   2   8      376.54      372.59      8.19 o 
  12   2   8        0.64        1.52      2.38 o 
 -13   3   8       39.25       29.54      2.50 o 
 -11   3   8      832.59      779.51     13.56 o 
  -9   3   8       69.97       69.02      2.87 o 
  -7   3   8      118.22      109.56      3.47 o 
  -5   3   8      397.61      403.24      7.61 o 
  -3   3   8      627.73      651.92      8.68 o 
  -1   3   8      140.60      103.59      2.49 o 
   1   3   8      127.92      133.66      3.27 o 
   3   3   8      792.95      754.13      9.78 o 
   5   3   8     1595.71     1664.07     30.87 o 
   7   3   8      163.22      162.87      4.63 o 
   9   3   8       49.02       47.07      3.31 o 
  11   3   8        5.78        6.20      2.31 o 
 -10   4   8        1.00       -0.30      2.82 o 
  -8   4   8       55.90       37.55      1.95 o 
  -6   4   8     1057.75     1211.90     15.22 o 
  -4   4   8      332.83      321.13      5.44 o 
  -2   4   8       78.74       97.25      2.65 o 
   0   4   8       47.23       41.45      1.81 o 
   2   4   8      123.09      152.85      3.38 o 
   4   4   8        0.00       -0.05      1.24 o 
   6   4   8        0.74        2.40      2.53 o 
   8   4   8      168.58      219.07      8.81 o 
  -7   5   8        4.59        4.13      2.15 o 
  -5   5   8        0.03        0.36      2.19 o 
  -3   5   8        2.50        3.55      1.98 o 
  -1   5   8        4.27        1.37      1.78 o 
   1   5   8       11.67        4.21      1.86 o 
   3   5   8       49.55       51.61      2.94 o 
   5   5   8       30.78       36.20      5.06 o 
 -15   1   9       32.17       34.90      3.06 o 
 -13   1   9        2.66       -0.02      1.45 o 
 -11   1   9       41.79       40.37      2.68 o 
  -9   1   9      319.57      313.44      5.11 o 
  -7   1   9        8.59        8.83      1.96 o 
  -5   1   9      646.18      620.66      9.23 o 
  -3   1   9      847.75      775.64      9.71 o 
  -1   1   9       46.84       46.30      1.17 o 
   1   1   9      584.56      531.23      6.11 o 
   3   1   9      190.71      169.85      3.40 o 
   5   1   9       18.16       28.43      1.83 o 
   7   1   9        0.75        1.10      1.66 o 
   9   1   9      148.85      186.34      5.25 o 
  11   1   9        2.53        1.17      1.86 o 
  13   1   9        3.05        0.85      2.23 o 
 -14   2   9        3.92        6.26      1.94 o 
 -12   2   9       63.00       58.70      2.36 o 
 -10   2   9        0.14       -0.37      1.13 o 
  -8   2   9       27.10       33.25      1.60 o 
  -6   2   9       26.55       19.80      1.23 o 
  -4   2   9        3.32       -0.16      0.80 o 
  -2   2   9      262.12      227.11      3.78 o 
   0   2   9       63.34       61.05      1.48 o 
   2   2   9      165.36      154.49      2.53 o 
   4   2   9      485.31      483.35      7.02 o 
   6   2   9      147.67      153.07      4.16 o 
   8   2   9      218.96      232.20      5.79 o 
  10   2   9        2.61        1.14      1.86 o 
  12   2   9      262.25      313.76      8.01 o 
 -13   3   9        7.21       17.93      2.74 o 
 -11   3   9      253.96      266.09      6.45 o 
  -9   3   9       24.17       26.99      2.27 o 
  -7   3   9      404.93      418.04      8.17 o 
  -5   3   9      101.13      104.03      3.33 o 
  -3   3   9       62.67       69.52      2.12 o 
  -1   3   9       73.07       42.47      1.69 o 
   1   3   9      326.87      372.95      7.29 o 
   3   3   9      113.29      114.19      2.73 o 
   5   3   9      356.57      369.84      7.64 o 
   7   3   9       28.23       29.67      3.16 o 
   9   3   9      195.61      213.51      8.68 o 
 -10   4   9      170.76      170.30      5.13 o 
  -8   4   9       10.03       12.74      2.21 o 
  -6   4   9      128.60      126.73      3.73 o 
  -4   4   9        4.21        1.59      1.29 o 
  -2   4   9      165.70      170.98      3.73 o 
   0   4   9       81.58       62.37      2.27 o 
   2   4   9       33.48       29.78      1.76 o 
   4   4   9       20.69       22.95      3.10 o 
   6   4   9        7.03        2.66      2.91 o 
   8   4   9       43.85       41.18      3.92 o 
  -5   5   9       14.74        4.97      3.12 o 
  -3   5   9       39.88       77.15      3.52 o 
  -1   5   9      137.37      149.40      4.74 o 
   1   5   9      174.75      229.36      9.55 o 
   3   5   9       51.04       73.74      3.50 o 
 -14   0  10        0.22       -3.37      2.78 o 
 -12   0  10        3.08       -0.38      2.44 o 
 -10   0  10      971.06     1021.41     22.76 o 
  -8   0  10      789.83      875.54     19.47 o 
  -6   0  10      118.98      118.32      2.99 o 
  -4   0  10      412.66      459.13      7.65 o 
  -2   0  10      574.59      601.28     12.20 o 
   0   0  10       97.11       82.31      2.44 o 
   2   0  10      655.04      646.79     10.45 o 
   4   0  10      318.81      330.11      6.45 o 
   6   0  10      647.35      615.67     15.59 o 
   8   0  10      186.08      159.69      6.53 o 
  10   0  10     1145.60     1143.00     26.72 o 
  12   0  10        2.34        0.25      3.08 o 
 -15   1  10      219.32      211.34      5.97 o 
 -13   1  10       48.83       52.56      2.89 o 
 -11   1  10       17.43       25.53      3.31 o 
  -9   1  10       61.50       48.36      2.62 o 
  -7   1  10       17.28       15.86      1.31 o 
  -5   1  10        6.88        5.39      1.02 o 
  -3   1  10       72.96       65.13      1.87 o 
  -1   1  10      250.12      274.03      5.20 o 
   1   1  10      443.12      457.80      5.54 o 
   3   1  10     1120.34     1132.26     14.38 o 
   5   1  10      576.39      605.95     10.58 o 
   7   1  10        0.12       -1.62      1.41 o 
   9   1  10       74.29       67.79      3.27 o 
  11   1  10        3.97       -0.20      1.90 o 
 -14   2  10        0.61        0.07      1.75 o 
 -12   2  10       28.17       28.54      3.13 o 
 -10   2  10        0.04       -0.44      1.09 o 
  -8   2  10      760.52      785.21     10.49 o 
  -6   2  10        9.66        9.30      1.23 o 
  -4   2  10      714.45      686.70     14.79 o 
  -2   2  10       40.47       56.02      1.77 o 
   0   2  10       81.49       81.29      1.80 o 
   2   2  10       49.86       57.79      1.87 o 
   4   2  10      348.13      311.79      6.60 o 
   6   2  10        0.66        1.44      1.23 o 
   8   2  10      129.40      128.41      4.14 o 
  10   2  10      155.19      197.12      5.70 o 
 -13   3  10       18.78       17.35      2.80 o 
 -11   3  10        0.87        1.22      1.90 o 
  -9   3  10      274.63      245.14      6.01 o 
  -7   3  10      585.13      588.97     10.63 o 
  -5   3  10      199.62      207.36      5.10 o 
  -3   3  10      211.36      217.80      4.11 o 
  -1   3  10      642.69      644.16      8.82 o 
   1   3  10       48.35       49.51      2.25 o 
   3   3  10       98.03       95.09      6.36 o 
   5   3  10       20.13       18.75      3.31 o 
   7   3  10      324.44      293.46     10.16 o 
   9   3  10      328.12      312.60     11.13 o 
 -10   4  10        2.53       11.39      2.42 o 
  -8   4  10      186.15      199.78      5.45 o 
  -6   4  10       12.43       13.63      2.30 o 
  -4   4  10       14.00       17.79      3.48 o 
  -2   4  10      630.77      694.70     10.42 o 
   0   4  10       56.34       32.35      1.77 o 
   2   4  10      207.13      215.76      4.36 o 
   4   4  10       74.96       66.02      3.23 o 
   6   4  10       93.61      124.46      6.62 o 
  -5   5  10      132.07      126.17      4.54 o 
  -3   5  10       95.59      107.10      4.14 o 
  -1   5  10       52.82       42.03      2.80 o 
   1   5  10       51.65       41.48      3.67 o 
 -13   1  11       60.73       43.98      3.41 o 
 -11   1  11        8.06        3.84      1.70 o 
  -9   1  11        1.32        3.43      2.48 o 
  -7   1  11       35.27       38.79      1.65 o 
  -5   1  11      907.35      927.43     11.70 o 
  -3   1  11      100.99      113.65      2.58 o 
  -1   1  11     1237.43     1279.24     15.42 o 
   1   1  11       62.13       38.23      1.60 o 
   3   1  11       98.19       94.11      2.12 o 
   5   1  11      179.05      172.49      3.70 o 
   7   1  11      645.56      632.10     11.51 o 
   9   1  11      382.79      424.62      9.14 o 
  11   1  11       97.57       90.30      3.94 o 
 -14   2  11        9.02       10.62      6.72 o 
 -12   2  11      730.03      712.99     10.31 o 
 -10   2  11      362.35      340.62      7.36 o 
  -8   2  11       68.11       73.09      2.33 o 
  -6   2  11      209.24      216.78      4.03 o 
  -4   2  11     3069.34     3109.58     35.11 o 
  -2   2  11      860.80      905.76     11.52 o 
   0   2  11      293.30      286.82      4.01 o 
   2   2  11       14.31       11.20      1.84 o 
   4   2  11     1943.24     1902.42     30.26 o 
   6   2  11      465.21      450.84      8.99 o 
   8   2  11      194.18      187.51      7.92 o 
  10   2  11       20.63       14.99      2.63 o 
 -11   3  11       90.49       98.46      4.15 o 
  -9   3  11       61.04       50.75      2.78 o 
  -7   3  11      374.35      395.04      8.08 o 
  -5   3  11       38.76       38.48      2.27 o 
  -3   3  11       10.59       10.81      2.01 o 
  -1   3  11        0.05        1.11      1.11 o 
   1   3  11      188.72      211.88      4.24 o 
   3   3  11       44.78       57.17      2.77 o 
   5   3  11        0.05       -0.71      1.64 o 
   7   3  11      580.23      637.21     17.45 o 
   9   3  11       37.93       23.35      4.43 o 
  -8   4  11        2.72        8.64      2.89 o 
  -6   4  11        3.60        3.53      1.52 o 
  -4   4  11       15.60       14.32      1.82 o 
  -2   4  11      330.07      324.64      5.81 o 
   0   4  11      171.78      173.11      3.96 o 
   2   4  11       15.96       29.57      6.68 o 
   4   4  11       14.67       21.84      4.00 o 
   6   4  11       87.76       91.75      5.86 o 
 -14   0  12       33.59       24.82      4.51 o 
 -12   0  12      182.20      186.12      7.33 o 
 -10   0  12      468.31      512.07     13.61 o 
  -8   0  12      391.41      357.74     10.16 o 
  -6   0  12      225.08      223.96      7.21 o 
  -4   0  12      308.83      296.12      8.47 o 
  -2   0  12      371.17      390.57     10.33 o 
   0   0  12       70.61       63.04      2.35 o 
   2   0  12      601.24      648.26     10.86 o 
   4   0  12       39.69       27.31      1.96 o 
   6   0  12       98.58      111.73      5.56 o 
   8   0  12       29.23        7.12      3.03 o 
  10   0  12       65.63       76.54      5.18 o 
 -13   1  12      338.93      318.05      7.36 o 
 -11   1  12       15.77        8.60      3.10 o 
  -9   1  12      555.46      607.12     10.79 o 
  -7   1  12        4.64        6.34      2.68 o 
  -5   1  12      826.73      892.74     11.48 o 
  -3   1  12       81.88      101.00      2.52 o 
  -1   1  12       12.16       12.34      2.82 o 
   1   1  12      243.66      250.12      4.42 o 
   3   1  12      128.71      128.46      3.06 o 
   5   1  12       97.16      100.65      2.84 o 
   7   1  12      169.89      163.34      4.84 o 
   9   1  12        0.85        1.85      2.16 o 
 -12   2  12      107.24      136.23      4.60 o 
 -10   2  12       37.47       43.22      2.64 o 
  -8   2  12       47.93       43.87      1.92 o 
  -6   2  12       30.23       20.68      2.50 o 
  -4   2  12      127.34      117.03      2.85 o 
  -2   2  12        0.87       -0.81      1.08 o 
   0   2  12       84.05       95.10      2.55 o 
   2   2  12       34.40       36.39      1.77 o 
   4   2  12      774.99      816.25     13.94 o 
   6   2  12       12.65       17.48      2.39 o 
   8   2  12      400.53      398.20     12.81 o 
 -11   3  12        5.65        3.78      2.21 o 
  -9   3  12       17.53       19.22      2.57 o 
  -7   3  12      628.13      635.61     11.63 o 
  -5   3  12      368.09      358.60      7.60 o 
  -3   3  12      219.96      211.14      4.24 o 
  -1   3  12      189.80      186.37      7.52 o 
   1   3  12      173.43      153.98      4.76 o 
   3   3  12      260.62      242.43      6.09 o 
   5   3  12        1.66        2.14      1.95 o 
   7   3  12        0.40        3.29      3.16 o 
  -8   4  12      155.26      198.17      5.73 o 
  -6   4  12       20.16       34.90      2.55 o 
  -4   4  12       24.63       54.90      2.40 o 
  -2   4  12       34.27       45.81      2.18 o 
   0   4  12       13.25       11.59      3.25 o 
   2   4  12      229.64      264.36      6.68 o 
   4   4  12       25.88       18.78      3.29 o 
 -13   1  13       10.51       10.46      2.54 o 
 -11   1  13       27.20       24.32      5.50 o 
  -9   1  13        5.24       10.09      2.59 o 
  -7   1  13      139.27      146.04      4.17 o 
  -5   1  13      202.39      194.69      3.87 o 
  -3   1  13      212.84      218.00      4.15 o 
  -1   1  13      246.94      255.85      4.57 o 
   1   1  13       73.56       73.58      2.33 o 
   3   1  13      399.77      395.81      6.39 o 
   5   1  13        1.57        1.08      1.70 o 
   7   1  13       37.80       53.78      4.34 o 
   9   1  13       63.23       66.99      3.92 o 
 -12   2  13       23.07       27.61      4.43 o 
 -10   2  13       48.02       41.80      2.64 o 
  -8   2  13      192.78      189.17      5.08 o 
  -6   2  13       24.66       28.95      4.15 o 
  -4   2  13       11.65       11.32      1.91 o 
  -2   2  13       51.96       48.34      2.47 o 
   0   2  13       33.87       32.08      2.10 o 
   2   2  13      114.83      108.73      3.74 o 
   4   2  13       36.54       39.24      2.55 o 
   6   2  13       44.73       52.13      2.97 o 
   8   2  13        5.55        5.39      3.46 o 
  -9   3  13      184.19      192.48      5.50 o 
  -7   3  13       25.24       39.21      2.56 o 
  -5   3  13      161.74      131.42      4.26 o 
  -3   3  13       37.53       42.37      1.99 o 
  -1   3  13      226.19      187.36      6.15 o 
   1   3  13       15.50       25.34      2.63 o 
   3   3  13      287.35      287.54      6.94 o 
   5   3  13       66.95       86.63      3.80 o 
  -6   4  13        6.58        6.56      1.86 o 
  -4   4  13       75.27       71.08      2.69 o 
  -2   4  13        1.59        0.03      1.60 o 
   0   4  13       38.94       47.74      2.94 o 
   2   4  13        1.43        2.15      2.23 o 
 -12   0  14       34.97       35.07      3.88 o 
 -10   0  14       99.02       82.02      4.85 o 
  -8   0  14       62.13       55.42      3.88 o 
  -6   0  14        1.54        2.36      2.32 o 
  -4   0  14      439.16      487.50     12.81 o 
  -2   0  14      206.18      218.74      7.33 o 
   0   0  14      400.86      369.79     10.41 o 
   2   0  14      725.88      809.62     19.13 o 
   4   0  14       28.68       28.95      3.20 o 
   6   0  14      138.97      126.73      6.36 o 
   8   0  14      438.69      479.87     13.95 o 
 -11   1  14      288.65      279.23      6.75 o 
  -9   1  14      257.56      249.94      8.77 o 
  -7   1  14        4.64       -0.33      1.58 o 
  -5   1  14        0.98        1.20      1.54 o 
  -3   1  14       40.27       34.13      2.20 o 
  -1   1  14        0.02        0.23      1.21 o 
   1   1  14       78.42       73.84      2.47 o 
   3   1  14      597.77      593.54     10.39 o 
   5   1  14      117.82      114.28      4.11 o 
   7   1  14      116.09      108.19      6.03 o 
 -10   2  14      268.89      286.00      9.90 o 
  -8   2  14      186.12      191.17      7.59 o 
  -6   2  14       79.46       77.49      3.22 o 
  -4   2  14        0.00        0.29      1.59 o 
  -2   2  14       15.26       11.90      2.09 o 
   0   2  14       27.89       28.85      2.17 o 
   2   2  14        1.69       -2.47      1.67 o 
   4   2  14        0.68       -1.12      1.83 o 
   6   2  14      117.16       98.14      4.04 o 
  -9   3  14       98.07       98.78      4.04 o 
  -7   3  14       55.02       55.53      3.02 o 
  -5   3  14      408.32      359.04      8.02 o 
  -3   3  14      901.27      860.91     14.82 o 
  -1   3  14       74.61       75.08      3.36 o 
   1   3  14      131.57      136.58      4.60 o 
   3   3  14        0.37       -0.60      1.95 o 
 -11   1  15        0.49       -0.52      2.20 o 
  -9   1  15       94.28       60.75      3.07 o 
  -7   1  15       18.94       16.27      4.55 o 
  -5   1  15      304.49      283.88      6.44 o 
  -3   1  15      425.16      452.21      8.76 o 
  -1   1  15       75.43       85.33      3.27 o 
   1   1  15        8.15        6.31      1.57 o 
   3   1  15      463.91      508.34      8.03 o 
   5   1  15      234.54      202.68      5.73 o 
 -10   2  15        2.50        1.69      3.12 o 
  -8   2  15      212.15      200.24      8.01 o 
  -6   2  15     1108.92     1020.27     23.81 o 
  -4   2  15      128.29      114.22      4.04 o 
  -2   2  15      324.30      329.95     13.23 o 
   0   2  15        1.33        1.44      1.80 o 
   2   2  15      894.69      853.48     14.94 o 
   4   2  15       49.85       48.51      3.07 o 
  -5   3  15      207.42      207.58      5.88 o 
  -3   3  15        4.90        6.56      4.51 o 
  -1   3  15        1.74        4.68      2.11 o 
   1   3  15       14.35       17.23      2.65 o 
 -10   0  16      462.12      427.78     12.85 o 
  -8   0  16       86.38      107.60      5.69 o 
  -6   0  16      164.47      139.38      6.24 o 
  -4   0  16        7.51        7.08      2.91 o 
  -2   0  16        4.99        6.32      2.78 o 
   0   0  16       14.56       15.55      3.54 o 
   2   0  16       31.62       31.69      3.67 o 
   4   0  16       58.94       54.24      4.47 o 
  -9   1  16       18.80       24.34      6.83 o 
  -7   1  16       19.74        8.88      2.87 o 
  -5   1  16        0.05       -0.49      1.86 o 
  -3   1  16       42.13       36.88      2.52 o 
  -1   1  16       25.28       28.41      2.50 o 
   1   1  16      181.85      181.14      7.25 o 
   3   1  16        4.70        4.74      2.70 o 
   5   1  16       66.93       58.37      4.68 o 
  -8   2  16       35.22       50.28      4.21 o 
  -6   2  16       40.25       43.45      4.00 o 
  -4   2  16      133.25      122.81      6.15 o 
  -2   2  16       87.95       80.50      3.59 o 
   0   2  16        0.00        0.45      1.99 o 
   2   2  16      253.39      287.74      7.23 o 
  -7   1  17       66.06       53.22      3.16 o 
  -5   1  17      180.47      212.38      5.81 o 
  -3   1  17        0.62        0.52      1.98 o 
  -1   1  17       36.12       37.07      2.67 o 
   1   1  17      328.05      361.43      8.07 o 
  -2   2  17      117.96      111.86      5.98 o 
  -2   0  18       17.29        1.81      3.16 o 
                                                 
